# Supplementary material for: Synthesis of Ziziphus spina-christi (Jujube) Root Methanol Extract Loaded Functionalized Silver Nanoparticle (ZS-Ag-NPs); Physiochemical Characterization and Effect of ZS-Ag-NPs on Adipocyte Maturation, Adipokine and Vascular Smooth Muscle Cell Interaction
Source: Nanomaterials (Basel). 2021 Sep 29;11(10):2563. doi: 10.3390/nano11102563 (PMC8539395; doi:10.3390/nano11102563)
Supplement: Supplementary file 1 [file nanomaterials-11-02563-s001.zip]

Archive with 4 entries (4 files):
- Supplementary figures_00001.jpg
- Supplementary figures_00002.jpg
- Supplementary figures_00003.jpg
- Supplementary figures_00004.jpg
